# Supplementary material for: Minimally destructive hDNA extraction method for retrospective genetics of pinned historical Lepidoptera specimens
Source: Sci Rep. 2024 Jun 5;14:12875. doi: 10.1038/s41598-024-63587-7 (PMC11150399; doi:10.1038/s41598-024-63587-7)
Supplement: Supplementary file 2 — Supplementary Information 2. [file 41598_2024_63587_MOESM2_ESM.xlsx]

## Sheet: mapstats_individual_all
Collection_ID	Sample	Total_reads	Mapped_reads	X.Mapped_reads	X.PCR_duplicates_removed	statsQ20_Mapped_reads	X.statsQ20_Mapped_reads	Properly_paired_reads	X.Properly_paired.reads	Mean_coverage	bases_covered_mtDNA	bases_covered_nuDNA	bases_covered_total	nuDNA_mtDNA_ratio	mean_fragment_size_mappedQ20	median_fragment_size_mappedQ20
ETHZ-ENT0033345	Mdi_BERGU_TH01	1263224	1031391	0.816475	0.002029	399044	0.315893	0	0	0.0250629	102490	49566835	49669325	483.626	49.6107	47
Drawer 4/2, Melitea dyctinna, Helvetia 195 No 1	Mdi_UNK_TH02	1608259	1248206	0.776123	0.002361	447555	0.278285	0	0	0.0257002	112962	55245995	55358957	489.067	45.5346	43
Drawer 4/2, Melitea dyctinna, Helvetia 195 No 2	Mdi_UNK_TH03	7984523	6504055	0.814583	0.026569	2293318	0.28722	0	0	0.13745	159716	291600745	291760461	1825.75	46.8816	45
Drawer 4/2, Melitea dyctinna, Helvetia 195 No 3	Mdi_UNK_TH04	1562478	9712	0.00621577	0.017001	3239	0.00207299	0	0	0.000186509	3823	424750	428573	111.104	45.2208	43
Drawer 4/2, Melitea dyctinna, Helvetia 195 No 4	Mdi_UNK_TH05	1928453	1454206	0.754079	0.002917	488922	0.253531	0	0	0.029199	106483	66068848	66175331	620.464	46.9164	44
Drawer 49, Melitaea dyctinna, No 1	Mdi_UNK_TH06	1176585	922045	0.783662	0.005547	246037	0.209111	0	0	0.015775	194546	40423451	40617997	207.784	45.7341	43
Drawer 49, Melitaea dyctinna, No 2	Mdi_UNK_TH07	1470189	1175259	0.799393	0.005389	302471	0.205736	0	0	0.0198427	190332	53517022	53707354	281.177	47.6887	45
Drawer 49, Melitaea dyctinna, No 3	Mdi_UNK_TH08	763562	603774	0.790733	0.003283	167018	0.218735	0	0	0.0103562	33730	28040863	28074593	831.333	47.4754	45
ETHZ-ENT033409	Mdi_WILLE_TH01	1254040	961678	0.766864	0.002181	374628	0.298737	0	0	0.0239936	139042	47595390	47734432	342.309	50.7304	48

## Sheet: mapstats_sample_all
Sample	individual	bodypart	buffer	used_for_buffer_analysis	used_for_bodypart_analysis	Total_reads	Mapped_reads	X.Mapped_reads	X.PCR_duplicates_removed	statsQ20_Mapped_reads	X.statsQ20_Mapped_reads	Properly_paired_reads	X.Properly_paired.reads	Mean_coverage	bases_covered_mtDNA	bases_covered_nuDNA	bases_covered_total	nuDNA_mtDNA_ratio
Mdi_BERGU_TH01_abdomen_B3	Mdi_BERGU_TH01	abdomen	B3	TRUE	TRUE	221279	192496	0.869924	0.000485	74634	0.337285	0	0	0.00474032	17402	9308240	9325642	534.895
Mdi_BERGU_TH01_head_B3	Mdi_BERGU_TH01	head	B3	TRUE	TRUE	225371	185978	0.825208	0.000706	71120	0.315569	0	0	0.00430703	16011	8599721	8615732	537.113
Mdi_BERGU_TH01_leg_B1	Mdi_BERGU_TH01	leg	B1	TRUE	FALSE	225510	160467	0.711574	0.002737	60497	0.268267	0	0	0.00342975	1470	7138696	7140166	4856.26
Mdi_BERGU_TH01_leg_B2	Mdi_BERGU_TH01	leg	B2	TRUE	FALSE	22781	3620	0.158904	0.001635	1223	0.0536851	0	0	7.32323e-05	57	169375	169432	2971.49
Mdi_BERGU_TH01_leg_B3	Mdi_BERGU_TH01	leg	B3	TRUE	FALSE	131858	112476	0.853009	0.000546	42114	0.319389	0	0	0.00272208	10608	5638589	5649197	531.541
Mdi_BERGU_TH01_leg_B4	Mdi_BERGU_TH01	leg	B4	TRUE	FALSE	90877	72614	0.799036	0.000683	27789	0.305787	0	0	0.00165604	2980	3367369	3370349	1129.99
Mdi_BERGU_TH01_leg_B1234	Mdi_BERGU_TH01	leg_mean	B1234	FALSE	TRUE	117756	87294.2	0.630631	0.00140025	32905.8	0.236782	0	0	0.00197028	3778.75	4.07851e+06	4082286	2372.32
Mdi_BERGU_TH01_thorax_B3	Mdi_BERGU_TH01	thorax	B3	TRUE	TRUE	198592	176406	0.888284	0.00099	70414	0.354566	0	0	0.00478239	50032	8923208	8973240	178.35
Mdi_BERGU_TH01_wing_B3	Mdi_BERGU_TH01	wing	B3	TRUE	TRUE	146957	127335	0.866478	0.000601	51662	0.351545	0	0	0.00337348	4029	6421357	6425386	1593.78
Mdi_UNK_TH02_abdomen_B4	Mdi_UNK_TH02	abdomen	B4	TRUE	TRUE	352092	279621	0.79417	0.000843	103306	0.293406	0	0	0.00585541	11759	12231659	12243418	1040.2
Mdi_UNK_TH02_head_B4	Mdi_UNK_TH02	head	B4	TRUE	TRUE	481040	384328	0.798952	0.000961	139680	0.290371	0	0	0.0080132	28687	16882126	16910813	588.494
Mdi_UNK_TH02_leg_B1	Mdi_UNK_TH02	leg	B1	TRUE	FALSE	244562	200668	0.82052	0.001131	70662	0.288933	0	0	0.00420129	16264	9263788	9280052	569.589
Mdi_UNK_TH02_leg_B2	Mdi_UNK_TH02	leg	B2	TRUE	FALSE	37544	27880	0.742595	0.001099	5512	0.146814	0	0	0.000365727	918	1321211	1322129	1439.23
Mdi_UNK_TH02_leg_B3	Mdi_UNK_TH02	leg	B3	TRUE	FALSE	182172	148484	0.815076	0.000825	54578	0.299596	0	0	0.00334182	10601	7014512	7025113	661.684
Mdi_UNK_TH02_leg_B4	Mdi_UNK_TH02	leg	B4	TRUE	FALSE	124574	75050	0.602453	0.000841	26159	0.209988	0	0	0.0013742	3903	3059310	3063213	783.836
Mdi_UNK_TH02_leg_B1234	Mdi_UNK_TH02	leg_mean	B1234	FALSE	TRUE	147213	113020	0.745161	0.000974	39227.8	0.236333	0	0	0.00232076	7921.5	5.16471e+06	5.17263e+06	863.584
Mdi_UNK_TH02_thorax_B4	Mdi_UNK_TH02	thorax	B4	TRUE	TRUE	129901	90296	0.695114	0.001752	33043	0.254371	0	0	0.00173936	39871	3675512	3715383	92.1851
Mdi_UNK_TH02_wing_B4	Mdi_UNK_TH02	wing	B4	TRUE	TRUE	56374	41879	0.742878	0.00059	15237	0.270284	0	0	0.000840074	858	1797801	1798659	2095.34
Mdi_UNK_TH03_abdomen_B4	Mdi_UNK_TH03	abdomen	B4	TRUE	TRUE	6970402	5764049	0.826932	0.026698	2035887	0.292076	0	0	0.122356	100024	258330514	258430538	2582.69
Mdi_UNK_TH03_head_B4	Mdi_UNK_TH03	head	B4	TRUE	TRUE	79303	60990	0.769076	0.00049	22461	0.28323	0	0	0.00124649	6752	2634122	2640874	390.125
Mdi_UNK_TH03_leg_B1	Mdi_UNK_TH03	leg	B1	TRUE	FALSE	40503	32408	0.800138	0.000999	11999	0.29625	0	0	0.000735597	2028	1542429	1544457	760.567
Mdi_UNK_TH03_leg_B2	Mdi_UNK_TH03	leg	B2	TRUE	FALSE	151098	86337	0.571397	0.004959	19088	0.126329	0	0	0.00116245	2001	3652824	3654825	1825.5
Mdi_UNK_TH03_leg_B3	Mdi_UNK_TH03	leg	B3	TRUE	FALSE	377152	309835	0.821512	0.000766	114921	0.304707	0	0	0.00697037	24957	14624469	14649426	585.987
Mdi_UNK_TH03_leg_B4	Mdi_UNK_TH03	leg	B4	TRUE	FALSE	150159	97059	0.646375	0.003237	36036	0.239986	0	0	0.00204491	6596	4284684	4291280	649.588
Mdi_UNK_TH03_leg_B1234	Mdi_UNK_TH03	leg_mean	B1234	FALSE	TRUE	179728	131410	0.709855	0.00249025	45511	0.241818	0	0	0.00272833	8895.5	6.0261e+06	6034997	955.41
Mdi_UNK_TH03_thorax_B4	Mdi_UNK_TH03	thorax	B4	TRUE	TRUE	71322	50491	0.70793	0.00031	19324	0.27094	0	0	0.00105782	9526	2135812	2145338	224.209
Mdi_UNK_TH03_wing_B4	Mdi_UNK_TH03	wing	B4	TRUE	TRUE	144584	102886	0.7116	0.0015	39946	0.276282	0	0	0.00220053	7617	4396588	4404205	577.207
Mdi_UNK_TH04_abdomen_B1	Mdi_UNK_TH04	abdomen	B1	FALSE	FALSE	345029	500	0.00144915	0.014151	210	0.000608644	0	0	1.26426e-05	182	21782	21964	119.681
Mdi_UNK_TH04_head_B1	Mdi_UNK_TH04	head	B1	FALSE	FALSE	281274	4284	0.0152307	0.002281	1312	0.00466449	0	0	7.30499e-05	1768	181357	183125	102.577
Mdi_UNK_TH04_leg_B1	Mdi_UNK_TH04	leg	B1	FALSE	FALSE	260068	1600	0.00615224	0.006462	615	0.00236477	0	0	3.61719e-05	65	72604	72669	1116.98
Mdi_UNK_TH04_leg_B2	Mdi_UNK_TH04	leg	B2	FALSE	FALSE	13723	19	0.00138454	0	7	0.000510093	0	0	7.53168e-07	0	0	0	NA
Mdi_UNK_TH04_leg_B3	Mdi_UNK_TH04	leg	B3	FALSE	FALSE	194664	537	0.0027586	0.005319	187	0.00096063	0	0	1.12727e-05	655	24739	25394	37.7695
Mdi_UNK_TH04_leg_B4	Mdi_UNK_TH04	leg	B4	FALSE	FALSE	252380	1310	0.00519059	0.008949	443	0.00175529	0	0	2.56114e-05	127	58118	58245	457.622
Mdi_UNK_TH04_thorax_B1	Mdi_UNK_TH04	thorax	B1	FALSE	FALSE	14727	12	0.00081483	0	1	6.79025e-05	0	0	7.81707e-08	0	0	0	NA
Mdi_UNK_TH04_wing_B1	Mdi_UNK_TH04	wing	B1	FALSE	FALSE	200613	1450	0.00722785	0.00198	504	0.0025123	0	0	2.89294e-05	693	65148	65841	94.0087
Mdi_UNK_TH05_abdomen_B1	Mdi_UNK_TH05	abdomen	B1	TRUE	TRUE	368347	278040	0.754832	0.001277	90004	0.244346	0	0	0.00506784	34375	12054811	12089186	350.685
Mdi_UNK_TH05_head_B1	Mdi_UNK_TH05	head	B1	TRUE	TRUE	170551	126805	0.743502	0.000912	43848	0.257096	0	0	0.00244708	6732	5513325	5520057	818.973
Mdi_UNK_TH05_leg_B1	Mdi_UNK_TH05	leg	B1	TRUE	FALSE	97866	79180	0.809065	0.000716	27932	0.285411	0	0	0.00168792	2213	3720012	3722225	1680.98
Mdi_UNK_TH05_leg_B2	Mdi_UNK_TH05	leg	B2	TRUE	FALSE	303802	172066	0.566375	0.005402	40667	0.13386	0	0	0.0026451	2739	7345342	7348081	2681.76
Mdi_UNK_TH05_leg_B3	Mdi_UNK_TH05	leg	B3	TRUE	FALSE	472236	407344	0.862586	0.001056	149528	0.316638	0	0	0.0096489	35833	20385784	20421617	568.911
Mdi_UNK_TH05_leg_B4	Mdi_UNK_TH05	leg	B4	TRUE	FALSE	202246	144063	0.712316	0.001107	50558	0.249983	0	0	0.00273533	10787	6051163	6061950	560.968
Mdi_UNK_TH05_leg_B1234	Mdi_UNK_TH05	leg_mean	B1234	FALSE	TRUE	269038	200663	0.737586	0.00207025	67171.2	0.246473	0	0	0.00417931	12893	9.37558e+06	9.38847e+06	1373.16
Mdi_UNK_TH05_thorax_B1	Mdi_UNK_TH05	thorax	B1	TRUE	TRUE	99218	66410	0.669334	0.000738	24384	0.245762	0	0	0.00128609	12404	2721570	2733974	219.411
Mdi_UNK_TH05_wing_B1	Mdi_UNK_TH05	wing	B1	TRUE	TRUE	214193	180304	0.841783	0.000638	62763	0.293021	0	0	0.00371975	2331	8275934	8278265	3550.38
Mdi_UNK_TH06_abdomen_B2	Mdi_UNK_TH06	abdomen	B2	TRUE	TRUE	436014	346988	0.795818	0.004371	91039	0.208798	0	0	0.00619824	20853	14938311	14959164	716.363
Mdi_UNK_TH06_head_B2	Mdi_UNK_TH06	head	B2	TRUE	TRUE	157192	119145	0.757958	0.003131	24370	0.155033	0	0	0.00154877	18837	5131729	5150566	272.428
Mdi_UNK_TH06_leg_B1	Mdi_UNK_TH06	leg	B1	TRUE	FALSE	55149	36637	0.664328	0.000907	13216	0.239642	0	0	0.000739376	2802	1608616	1611418	574.096
Mdi_UNK_TH06_leg_B2	Mdi_UNK_TH06	leg	B2	TRUE	FALSE	18468	12284	0.665151	0.004843	2489	0.134774	0	0	0.000158643	910	579721	580631	637.056
Mdi_UNK_TH06_leg_B3	Mdi_UNK_TH06	leg	B3	TRUE	FALSE	193440	158026	0.816925	0.000974	56457	0.291858	0	0	0.00333741	25249	7257055	7282304	287.42
Mdi_UNK_TH06_leg_B4	Mdi_UNK_TH06	leg	B4	TRUE	FALSE	52615	36067	0.685489	0.000314	12731	0.241965	0	0	0.000678615	4058	1496482	1500540	368.773
Mdi_UNK_TH06_leg_B1234	Mdi_UNK_TH06	leg_mean	B1234	FALSE	TRUE	79918	60753.5	0.707973	0.0017595	21223.2	0.22706	0	0	0.00122851	8254.75	2.73547e+06	2.74372e+06	466.836
Mdi_UNK_TH06_thorax_B2	Mdi_UNK_TH06	thorax	B2	TRUE	TRUE	190241	157627	0.828565	0.008209	32986	0.173391	0	0	0.00226128	125031	7031908	7156939	56.2413
Mdi_UNK_TH06_wing_B2	Mdi_UNK_TH06	wing	B2	TRUE	TRUE	73460	55265	0.752314	0.001777	13267	0.180602	0	0	0.0008829	515	2375470	2375985	4612.56
Mdi_UNK_TH07_abdomen_B2	Mdi_UNK_TH07	abdomen	B2	TRUE	TRUE	441309	377272	0.854893	0.00424	84797	0.192149	0	0	0.00607605	16972	17055381	17072353	1004.91
Mdi_UNK_TH07_head_B2	Mdi_UNK_TH07	head	B2	TRUE	TRUE	105467	86025	0.815658	0.004502	13712	0.130012	0	0	0.000911648	4273	3992829	3997102	934.432
Mdi_UNK_TH07_leg_B1	Mdi_UNK_TH07	leg	B1	TRUE	FALSE	176917	147035	0.831096	0.000813	50405	0.284908	0	0	0.00305035	25394	6895536	6920930	271.542
Mdi_UNK_TH07_leg_B2	Mdi_UNK_TH07	leg	B2	TRUE	FALSE	216942	134329	0.619193	0.009786	25661	0.118285	0	0	0.00160885	5353	5870389	5875742	1096.65
Mdi_UNK_TH07_leg_B3	Mdi_UNK_TH07	leg	B3	TRUE	FALSE	157581	133483	0.847075	0.000849	48354	0.306852	0	0	0.00309288	37895	6536626	6574521	172.493
Mdi_UNK_TH07_leg_B4	Mdi_UNK_TH07	leg	B4	TRUE	FALSE	146233	106634	0.729206	0.001566	35707	0.244179	0	0	0.00196925	6228	4576933	4583161	734.896
Mdi_UNK_TH07_leg_B1234	Mdi_UNK_TH07	leg_mean	B1234	FALSE	TRUE	174418	130370	0.756642	0.0032535	40031.8	0.238556	0	0	0.00243033	18717.5	5969871	5.98859e+06	568.896
Mdi_UNK_TH07_thorax_B2	Mdi_UNK_TH07	thorax	B2	TRUE	TRUE	225732	190473	0.843801	0.004801	44453	0.196928	0	0	0.00317046	94805	8588978	8683783	90.5963
Mdi_UNK_TH08_leg_B1	Mdi_UNK_TH08	leg	B1	TRUE	FALSE	213504	166061	0.777789	0.002184	55753	0.261133	0	0	0.00319655	5962	7439006	7444968	1247.74
Mdi_UNK_TH08_leg_B2	Mdi_UNK_TH08	leg	B2	TRUE	FALSE	136465	96933	0.710314	0.004225	20900	0.153153	0	0	0.00139352	5986	4448278	4454264	743.114
Mdi_UNK_TH08_leg_B3	Mdi_UNK_TH08	leg	B3	TRUE	FALSE	120900	102336	0.846452	0.000828	38681	0.319942	0	0	0.0024056	17570	4935113	4952683	280.883
Mdi_UNK_TH08_leg_B4	Mdi_UNK_TH08	leg	B4	TRUE	FALSE	61432	48399	0.787847	0.000447	17882	0.291086	0	0	0.0010185	3633	2142979	2146612	589.865
Mdi_UNK_TH08_leg_B1234	Mdi_UNK_TH08	leg_mean	B1234	FALSE	TRUE	133075	103432	0.780601	0.001921	33304	0.256329	0	0	0.00200354	8287.75	4741344	4.74963e+06	715.4
Mdi_UNK_TH08_wing_B2	Mdi_UNK_TH08	wing	B2	TRUE	TRUE	231266	190050	0.821781	0.004021	33970	0.146887	0	0	0.00235142	863	9075451	9076314	10516.2
Mdi_WILLE_TH01_abdomen_B3	Mdi_WILLE_TH01	abdomen	B3	TRUE	TRUE	87465	74865	0.855942	0.000307	29360	0.335677	0	0	0.00187653	4880	3707206	3712086	759.673
Mdi_WILLE_TH01_head_B3	Mdi_WILLE_TH01	head	B3	TRUE	TRUE	160992	116675	0.724725	0.000619	45258	0.28112	0	0	0.00273454	19026	5494029	5513055	288.764
Mdi_WILLE_TH01_leg_B1	Mdi_WILLE_TH01	leg	B1	TRUE	FALSE	131451	111835	0.850773	0.000544	44112	0.335578	0	0	0.00282111	16415	5571268	5587683	339.401
Mdi_WILLE_TH01_leg_B2	Mdi_WILLE_TH01	leg	B2	TRUE	FALSE	77075	28409	0.368589	0.003293	10322	0.133922	0	0	0.000631055	798	1334393	1335191	1672.17
Mdi_WILLE_TH01_leg_B3	Mdi_WILLE_TH01	leg	B3	TRUE	FALSE	193747	166423	0.858971	0.00077	66234	0.341858	0	0	0.0043107	35367	8416466	8451833	237.975
Mdi_WILLE_TH01_leg_B4	Mdi_WILLE_TH01	leg	B4	TRUE	FALSE	79003	9773	0.123704	0.021191	3418	0.0432642	0	0	0.000183158	367	407936	408303	1111.54
Mdi_WILLE_TH01_leg_B1234	Mdi_WILLE_TH01	leg_mean	B1234	FALSE	TRUE	120319	79110	0.550509	0.0064495	31021.5	0.213656	0	0	0.00198651	13236.8	3.93252e+06	3.94575e+06	840.273
Mdi_WILLE_TH01_thorax_B3	Mdi_WILLE_TH01	thorax	B3	TRUE	TRUE	176224	149819	0.850162	0.001271	58955	0.334546	0	0	0.00372287	50332	7352558	7402890	146.081
Mdi_WILLE_TH01_wing_B3	Mdi_WILLE_TH01	wing	B3	TRUE	TRUE	348086	303882	0.873008	0.00071	117398	0.337267	0	0	0.0077372	10097	15312998	15323095	1516.59
MPEGEB1EB	NA	NA	control	TRUE	TRUE	158304	344	0.00217303	0.038961	74	0.000467455	0	0	7.06886e-06	0	0	0	NA
MPEGEB2EB	NA	NA	control	TRUE	TRUE	78067	422	0.00540561	0.029412	33	0.000422714	0	0	3.03749e-06	0	0	0	NA
MPEGEB3EB	NA	NA	control	TRUE	TRUE	48105	347	0.00721339	0	8	0.000166303	0	0	6.35292e-07	0	0	0	NA
MPEGEB4EB	NA	NA	control	TRUE	TRUE	59260	476	0.0080324	0	9	0.000151873	0	0	7.30834e-07	0	0	0	NA
MPEGLB1	NA	NA	control	TRUE	TRUE	12099	90	0.00743863	0	1	8.26515e-05	0	0	6.70035e-08	0	0	0	NA
MPEGLB2	NA	NA	control	TRUE	TRUE	1184	15	0.0126689	0	1	0.000844595	0	0	8.06523e-08	0	0	0	NA
MPEGLB3	NA	NA	control	TRUE	TRUE	2384	14	0.00587248	0	0	0	0	0	0	0	0	0	NA

## Sheet: samples_and_leg_means
Sample	Total_reads	Mapped_reads	X.Mapped_reads	X.PCR_duplicates_removed	statsQ20_Mapped_reads	X.statsQ20_Mapped_reads	Properly_paired_reads	X.Properly_paired.reads	Mean_coverage	bases_covered_mtDNA	bases_covered_nuDNA	bases_covered_total	nuDNA_mtDNA_ratio	individual	bodypart	buffer	ind_bodyp
Mdi_BERGU_TH01_abdomen_B3	221279	192496	0.869924	0.000485	74634	0.337285	0	0	0.00474032	17402	9308240	9325642	534.895	Mdi_BERGU_TH01	abdomen	B3	Mdi_BERGU_TH01_abdomen
Mdi_BERGU_TH01_head_B3	225371	185978	0.825208	0.000706	71120	0.315569	0	0	0.00430703	16011	8599721	8615732	537.113	Mdi_BERGU_TH01	head	B3	Mdi_BERGU_TH01_head
Mdi_BERGU_TH01_leg_B1	225510	160467	0.711574	0.002737	60497	0.268267	0	0	0.00342975	1470	7138696	7140166	4856.26	Mdi_BERGU_TH01	leg	B1	Mdi_BERGU_TH01_leg
Mdi_BERGU_TH01_leg_B2	22781	3620	0.158904	0.001635	1223	0.0536851	0	0	7.32323e-05	57	169375	169432	2971.49	Mdi_BERGU_TH01	leg	B2	Mdi_BERGU_TH01_leg
Mdi_BERGU_TH01_leg_B3	131858	112476	0.853009	0.000546	42114	0.319389	0	0	0.00272208	10608	5638589	5649197	531.541	Mdi_BERGU_TH01	leg	B3	Mdi_BERGU_TH01_leg
Mdi_BERGU_TH01_leg_B4	90877	72614	0.799036	0.000683	27789	0.305787	0	0	0.00165604	2980	3367369	3370349	1129.99	Mdi_BERGU_TH01	leg	B4	Mdi_BERGU_TH01_leg
Mdi_BERGU_TH01_leg_B1234	117756	87294.2	0.630631	0.00140025	32905.8	0.236782	0	0	0.00197028	3778.75	4.07851e+06	4082286	2372.32	Mdi_BERGU_TH01	leg	B1234	Mdi_BERGU_TH01_leg
Mdi_BERGU_TH01_thorax_B3	198592	176406	0.888284	0.00099	70414	0.354566	0	0	0.00478239	50032	8923208	8973240	178.35	Mdi_BERGU_TH01	thorax	B3	Mdi_BERGU_TH01_thorax
Mdi_BERGU_TH01_wing_B3	146957	127335	0.866478	0.000601	51662	0.351545	0	0	0.00337348	4029	6421357	6425386	1593.78	Mdi_BERGU_TH01	wing	B3	Mdi_BERGU_TH01_wing
Mdi_UNK_TH02_abdomen_B4	352092	279621	0.79417	0.000843	103306	0.293406	0	0	0.00585541	11759	12231659	12243418	1040.2	Mdi_UNK_TH02	abdomen	B4	Mdi_UNK_TH02_abdomen
Mdi_UNK_TH02_head_B4	481040	384328	0.798952	0.000961	139680	0.290371	0	0	0.0080132	28687	16882126	16910813	588.494	Mdi_UNK_TH02	head	B4	Mdi_UNK_TH02_head
Mdi_UNK_TH02_leg_B1	244562	200668	0.82052	0.001131	70662	0.288933	0	0	0.00420129	16264	9263788	9280052	569.589	Mdi_UNK_TH02	leg	B1	Mdi_UNK_TH02_leg
Mdi_UNK_TH02_leg_B2	37544	27880	0.742595	0.001099	5512	0.146814	0	0	0.000365727	918	1321211	1322129	1439.23	Mdi_UNK_TH02	leg	B2	Mdi_UNK_TH02_leg
Mdi_UNK_TH02_leg_B3	182172	148484	0.815076	0.000825	54578	0.299596	0	0	0.00334182	10601	7014512	7025113	661.684	Mdi_UNK_TH02	leg	B3	Mdi_UNK_TH02_leg
Mdi_UNK_TH02_leg_B4	124574	75050	0.602453	0.000841	26159	0.209988	0	0	0.0013742	3903	3059310	3063213	783.836	Mdi_UNK_TH02	leg	B4	Mdi_UNK_TH02_leg
Mdi_UNK_TH02_leg_B1234	147213	113020	0.745161	0.000974	39227.8	0.236333	0	0	0.00232076	7921.5	5.16471e+06	5.17263e+06	863.584	Mdi_UNK_TH02	leg	B1234	Mdi_UNK_TH02_leg
Mdi_UNK_TH02_thorax_B4	129901	90296	0.695114	0.001752	33043	0.254371	0	0	0.00173936	39871	3675512	3715383	92.1851	Mdi_UNK_TH02	thorax	B4	Mdi_UNK_TH02_thorax
Mdi_UNK_TH02_wing_B4	56374	41879	0.742878	0.00059	15237	0.270284	0	0	0.000840074	858	1797801	1798659	2095.34	Mdi_UNK_TH02	wing	B4	Mdi_UNK_TH02_wing
Mdi_UNK_TH03_abdomen_B4	6970402	5764049	0.826932	0.026698	2035887	0.292076	0	0	0.122356	100024	258330514	258430538	2582.69	Mdi_UNK_TH03	abdomen	B4	Mdi_UNK_TH03_abdomen
Mdi_UNK_TH03_head_B4	79303	60990	0.769076	0.00049	22461	0.28323	0	0	0.00124649	6752	2634122	2640874	390.125	Mdi_UNK_TH03	head	B4	Mdi_UNK_TH03_head
Mdi_UNK_TH03_leg_B1	40503	32408	0.800138	0.000999	11999	0.29625	0	0	0.000735597	2028	1542429	1544457	760.567	Mdi_UNK_TH03	leg	B1	Mdi_UNK_TH03_leg
Mdi_UNK_TH03_leg_B2	151098	86337	0.571397	0.004959	19088	0.126329	0	0	0.00116245	2001	3652824	3654825	1825.5	Mdi_UNK_TH03	leg	B2	Mdi_UNK_TH03_leg
Mdi_UNK_TH03_leg_B3	377152	309835	0.821512	0.000766	114921	0.304707	0	0	0.00697037	24957	14624469	14649426	585.987	Mdi_UNK_TH03	leg	B3	Mdi_UNK_TH03_leg
Mdi_UNK_TH03_leg_B4	150159	97059	0.646375	0.003237	36036	0.239986	0	0	0.00204491	6596	4284684	4291280	649.588	Mdi_UNK_TH03	leg	B4	Mdi_UNK_TH03_leg
Mdi_UNK_TH03_leg_B1234	179728	131410	0.709855	0.00249025	45511	0.241818	0	0	0.00272833	8895.5	6.0261e+06	6034997	955.41	Mdi_UNK_TH03	leg	B1234	Mdi_UNK_TH03_leg
Mdi_UNK_TH03_thorax_B4	71322	50491	0.70793	0.00031	19324	0.27094	0	0	0.00105782	9526	2135812	2145338	224.209	Mdi_UNK_TH03	thorax	B4	Mdi_UNK_TH03_thorax
Mdi_UNK_TH03_wing_B4	144584	102886	0.7116	0.0015	39946	0.276282	0	0	0.00220053	7617	4396588	4404205	577.207	Mdi_UNK_TH03	wing	B4	Mdi_UNK_TH03_wing
Mdi_UNK_TH05_abdomen_B1	368347	278040	0.754832	0.001277	90004	0.244346	0	0	0.00506784	34375	12054811	12089186	350.685	Mdi_UNK_TH05	abdomen	B1	Mdi_UNK_TH05_abdomen
Mdi_UNK_TH05_head_B1	170551	126805	0.743502	0.000912	43848	0.257096	0	0	0.00244708	6732	5513325	5520057	818.973	Mdi_UNK_TH05	head	B1	Mdi_UNK_TH05_head
Mdi_UNK_TH05_leg_B1	97866	79180	0.809065	0.000716	27932	0.285411	0	0	0.00168792	2213	3720012	3722225	1680.98	Mdi_UNK_TH05	leg	B1	Mdi_UNK_TH05_leg
Mdi_UNK_TH05_leg_B2	303802	172066	0.566375	0.005402	40667	0.13386	0	0	0.0026451	2739	7345342	7348081	2681.76	Mdi_UNK_TH05	leg	B2	Mdi_UNK_TH05_leg
Mdi_UNK_TH05_leg_B3	472236	407344	0.862586	0.001056	149528	0.316638	0	0	0.0096489	35833	20385784	20421617	568.911	Mdi_UNK_TH05	leg	B3	Mdi_UNK_TH05_leg
Mdi_UNK_TH05_leg_B4	202246	144063	0.712316	0.001107	50558	0.249983	0	0	0.00273533	10787	6051163	6061950	560.968	Mdi_UNK_TH05	leg	B4	Mdi_UNK_TH05_leg
Mdi_UNK_TH05_leg_B1234	269038	200663	0.737586	0.00207025	67171.2	0.246473	0	0	0.00417931	12893	9.37558e+06	9.38847e+06	1373.16	Mdi_UNK_TH05	leg	B1234	Mdi_UNK_TH05_leg
Mdi_UNK_TH05_thorax_B1	99218	66410	0.669334	0.000738	24384	0.245762	0	0	0.00128609	12404	2721570	2733974	219.411	Mdi_UNK_TH05	thorax	B1	Mdi_UNK_TH05_thorax
Mdi_UNK_TH05_wing_B1	214193	180304	0.841783	0.000638	62763	0.293021	0	0	0.00371975	2331	8275934	8278265	3550.38	Mdi_UNK_TH05	wing	B1	Mdi_UNK_TH05_wing
Mdi_UNK_TH06_abdomen_B2	436014	346988	0.795818	0.004371	91039	0.208798	0	0	0.00619824	20853	14938311	14959164	716.363	Mdi_UNK_TH06	abdomen	B2	Mdi_UNK_TH06_abdomen
Mdi_UNK_TH06_head_B2	157192	119145	0.757958	0.003131	24370	0.155033	0	0	0.00154877	18837	5131729	5150566	272.428	Mdi_UNK_TH06	head	B2	Mdi_UNK_TH06_head
Mdi_UNK_TH06_leg_B1	55149	36637	0.664328	0.000907	13216	0.239642	0	0	0.000739376	2802	1608616	1611418	574.096	Mdi_UNK_TH06	leg	B1	Mdi_UNK_TH06_leg
Mdi_UNK_TH06_leg_B2	18468	12284	0.665151	0.004843	2489	0.134774	0	0	0.000158643	910	579721	580631	637.056	Mdi_UNK_TH06	leg	B2	Mdi_UNK_TH06_leg
Mdi_UNK_TH06_leg_B3	193440	158026	0.816925	0.000974	56457	0.291858	0	0	0.00333741	25249	7257055	7282304	287.42	Mdi_UNK_TH06	leg	B3	Mdi_UNK_TH06_leg
Mdi_UNK_TH06_leg_B4	52615	36067	0.685489	0.000314	12731	0.241965	0	0	0.000678615	4058	1496482	1500540	368.773	Mdi_UNK_TH06	leg	B4	Mdi_UNK_TH06_leg
Mdi_UNK_TH06_leg_B1234	79918	60753.5	0.707973	0.0017595	21223.2	0.22706	0	0	0.00122851	8254.75	2.73547e+06	2.74372e+06	466.836	Mdi_UNK_TH06	leg	B1234	Mdi_UNK_TH06_leg
Mdi_UNK_TH06_thorax_B2	190241	157627	0.828565	0.008209	32986	0.173391	0	0	0.00226128	125031	7031908	7156939	56.2413	Mdi_UNK_TH06	thorax	B2	Mdi_UNK_TH06_thorax
Mdi_UNK_TH06_wing_B2	73460	55265	0.752314	0.001777	13267	0.180602	0	0	0.0008829	515	2375470	2375985	4612.56	Mdi_UNK_TH06	wing	B2	Mdi_UNK_TH06_wing
Mdi_UNK_TH07_abdomen_B2	441309	377272	0.854893	0.00424	84797	0.192149	0	0	0.00607605	16972	17055381	17072353	1004.91	Mdi_UNK_TH07	abdomen	B2	Mdi_UNK_TH07_abdomen
Mdi_UNK_TH07_head_B2	105467	86025	0.815658	0.004502	13712	0.130012	0	0	0.000911648	4273	3992829	3997102	934.432	Mdi_UNK_TH07	head	B2	Mdi_UNK_TH07_head
Mdi_UNK_TH07_leg_B1	176917	147035	0.831096	0.000813	50405	0.284908	0	0	0.00305035	25394	6895536	6920930	271.542	Mdi_UNK_TH07	leg	B1	Mdi_UNK_TH07_leg
Mdi_UNK_TH07_leg_B2	216942	134329	0.619193	0.009786	25661	0.118285	0	0	0.00160885	5353	5870389	5875742	1096.65	Mdi_UNK_TH07	leg	B2	Mdi_UNK_TH07_leg
Mdi_UNK_TH07_leg_B3	157581	133483	0.847075	0.000849	48354	0.306852	0	0	0.00309288	37895	6536626	6574521	172.493	Mdi_UNK_TH07	leg	B3	Mdi_UNK_TH07_leg
Mdi_UNK_TH07_leg_B4	146233	106634	0.729206	0.001566	35707	0.244179	0	0	0.00196925	6228	4576933	4583161	734.896	Mdi_UNK_TH07	leg	B4	Mdi_UNK_TH07_leg
Mdi_UNK_TH07_leg_B1234	174418	130370	0.756642	0.0032535	40031.8	0.238556	0	0	0.00243033	18717.5	5969871	5.98859e+06	568.896	Mdi_UNK_TH07	leg	B1234	Mdi_UNK_TH07_leg
Mdi_UNK_TH07_thorax_B2	225732	190473	0.843801	0.004801	44453	0.196928	0	0	0.00317046	94805	8588978	8683783	90.5963	Mdi_UNK_TH07	thorax	B2	Mdi_UNK_TH07_thorax
Mdi_UNK_TH08_leg_B1	213504	166061	0.777789	0.002184	55753	0.261133	0	0	0.00319655	5962	7439006	7444968	1247.74	Mdi_UNK_TH08	leg	B1	Mdi_UNK_TH08_leg
Mdi_UNK_TH08_leg_B2	136465	96933	0.710314	0.004225	20900	0.153153	0	0	0.00139352	5986	4448278	4454264	743.114	Mdi_UNK_TH08	leg	B2	Mdi_UNK_TH08_leg
Mdi_UNK_TH08_leg_B3	120900	102336	0.846452	0.000828	38681	0.319942	0	0	0.0024056	17570	4935113	4952683	280.883	Mdi_UNK_TH08	leg	B3	Mdi_UNK_TH08_leg
Mdi_UNK_TH08_leg_B4	61432	48399	0.787847	0.000447	17882	0.291086	0	0	0.0010185	3633	2142979	2146612	589.865	Mdi_UNK_TH08	leg	B4	Mdi_UNK_TH08_leg
Mdi_UNK_TH08_leg_B1234	133075	103432	0.780601	0.001921	33304	0.256329	0	0	0.00200354	8287.75	4741344	4.74963e+06	715.4	Mdi_UNK_TH08	leg	B1234	Mdi_UNK_TH08_leg
Mdi_UNK_TH08_wing_B2	231266	190050	0.821781	0.004021	33970	0.146887	0	0	0.00235142	863	9075451	9076314	10516.2	Mdi_UNK_TH08	wing	B2	Mdi_UNK_TH08_wing
Mdi_WILLE_TH01_abdomen_B3	87465	74865	0.855942	0.000307	29360	0.335677	0	0	0.00187653	4880	3707206	3712086	759.673	Mdi_WILLE_TH01	abdomen	B3	Mdi_WILLE_TH01_abdomen
Mdi_WILLE_TH01_head_B3	160992	116675	0.724725	0.000619	45258	0.28112	0	0	0.00273454	19026	5494029	5513055	288.764	Mdi_WILLE_TH01	head	B3	Mdi_WILLE_TH01_head
Mdi_WILLE_TH01_leg_B1	131451	111835	0.850773	0.000544	44112	0.335578	0	0	0.00282111	16415	5571268	5587683	339.401	Mdi_WILLE_TH01	leg	B1	Mdi_WILLE_TH01_leg
Mdi_WILLE_TH01_leg_B2	77075	28409	0.368589	0.003293	10322	0.133922	0	0	0.000631055	798	1334393	1335191	1672.17	Mdi_WILLE_TH01	leg	B2	Mdi_WILLE_TH01_leg
Mdi_WILLE_TH01_leg_B3	193747	166423	0.858971	0.00077	66234	0.341858	0	0	0.0043107	35367	8416466	8451833	237.975	Mdi_WILLE_TH01	leg	B3	Mdi_WILLE_TH01_leg
Mdi_WILLE_TH01_leg_B4	79003	9773	0.123704	0.021191	3418	0.0432642	0	0	0.000183158	367	407936	408303	1111.54	Mdi_WILLE_TH01	leg	B4	Mdi_WILLE_TH01_leg
Mdi_WILLE_TH01_leg_B1234	120319	79110	0.550509	0.0064495	31021.5	0.213656	0	0	0.00198651	13236.8	3.93252e+06	3.94575e+06	840.273	Mdi_WILLE_TH01	leg	B1234	Mdi_WILLE_TH01_leg
Mdi_WILLE_TH01_thorax_B3	176224	149819	0.850162	0.001271	58955	0.334546	0	0	0.00372287	50332	7352558	7402890	146.081	Mdi_WILLE_TH01	thorax	B3	Mdi_WILLE_TH01_thorax
Mdi_WILLE_TH01_wing_B3	348086	303882	0.873008	0.00071	117398	0.337267	0	0	0.0077372	10097	15312998	15323095	1516.59	Mdi_WILLE_TH01	wing	B3	Mdi_WILLE_TH01_wing
MPEGEB1EB	158304	344	0.00217303	0.038961	74	0.000467455	0	0	7.06886e-06	0	0	0	NA	NA	NA	control	control_1
MPEGEB2EB	78067	422	0.00540561	0.029412	33	0.000422714	0	0	3.03749e-06	0	0	0	NA	NA	NA	control	control_2
MPEGEB3EB	48105	347	0.00721339	0	8	0.000166303	0	0	6.35292e-07	0	0	0	NA	NA	NA	control	control_3
MPEGEB4EB	59260	476	0.0080324	0	9	0.000151873	0	0	7.30834e-07	0	0	0	NA	NA	NA	control	control_4
MPEGLB1	12099	90	0.00743863	0	1	8.26515e-05	0	0	6.70035e-08	0	0	0	NA	NA	NA	control	control_5
MPEGLB2	1184	15	0.0126689	0	1	0.000844595	0	0	8.06523e-08	0	0	0	NA	NA	NA	control	control_6
MPEGLB3	2384	14	0.00587248	0	0	0	0	0	0	0	0	0	NA	NA	NA	control	control_7
Mdi_UNK_TH04_abdomen_B1	345029	500	0.00144915	0.014151	210	0.000608644	0	0	1.26426e-05	182	21782	21964	119.681	Mdi_UNK_TH04	abdomen	B1	Mdi_UNK_TH04_abdomen
Mdi_UNK_TH04_head_B1	281274	4284	0.0152307	0.002281	1312	0.00466449	0	0	7.30499e-05	1768	181357	183125	102.577	Mdi_UNK_TH04	head	B1	Mdi_UNK_TH04_head
Mdi_UNK_TH04_leg_B1234	180209	866.5	0.00387149	0.0051825	313	0.0013977	0	0	1.84523e-05	211.75	38865.2	39077	537.459	Mdi_UNK_TH04	leg	B1234	Mdi_UNK_TH04_leg
Mdi_UNK_TH04_thorax_B1	14727	12	0.00081483	0	1	6.79025e-05	0	0	7.81707e-08	0	0	0	NA	Mdi_UNK_TH04	thorax	B1	Mdi_UNK_TH04_thorax
Mdi_UNK_TH04_wing_B1	200613	1450	0.00722785	0.00198	504	0.0025123	0	0	2.89294e-05	693	65148	65841	94.0087	Mdi_UNK_TH04	wing	B1	Mdi_UNK_TH04_wing
Mdi_UNK_TH05_abdomen_B1	368347	278040	0.754832	0.001277	90004	0.244346	0	0	0.00506784	34375	12054811	12089186	350.685	Mdi_UNK_TH05	abdomen	B1	Mdi_UNK_TH05_abdomen
